# Supplementary material for: Theoretical Kinetic Study of Thermal Decomposition of 5-Methyl-2-ethylfuran
Source: Molecules. 2025 Apr 2;30(7):1595. doi: 10.3390/molecules30071595 (PMC11990546; doi:10.3390/molecules30071595)
Supplement: Supplementary file 1 [file molecules-30-01595-s001.zip]

Archive with 1 entries (1 files):
- molecules-3529931-supplementary.pdf
